# Supplementary material for: Inhibitory interaction networks among coevolved Streptomyces populations from prairie soils
Source: PLoS One. 2019 Oct 31;14(10):e0223779. doi: 10.1371/journal.pone.0223779 (PMC6822729; doi:10.1371/journal.pone.0223779)
Supplement: S1 Table — (XLSX) [file pone.0223779.s001.xlsx]

## Sheet: Sheet1
S1 Table: Streptomyces isolates obtained from each community (soil core), genbank accession numbers for partial 16S rRNA gene sequences, and RDP classification to genus.
Community A	Isolate	Genbank Accession No.	Genus*
	1231.1	AY465270.1	Streptomyces
	1231.3	AY465271.1	Streptomyces
	1231.4	AY465272.1	Streptomyces
	1231.5	AY465273.1	Streptomyces
	1231.6	AY465274.1	Streptomyces
	1232.2	AY465275.1	Streptomyces
	1232.3	AY465276.1	Streptomyces
	1232.4	AY465277.1	Streptomyces
	1232.5	AY465278.1	Streptomyces
	1233.1	AY46527.9	Streptomyces
	1233.2	AY46528.0	Streptomyces
	1233.3	AY46528.1	Streptomyces
	1233.4	AY46528.2	Streptomyces
	1233.5	AY46528.3	Streptomyces
	1234.1	AY46528.4	Streptomyces
	1234.3	AY46528.5	Streptomyces
	1234.4	AY46528.6	Streptomyces
	1234.6	AY46528.7	Streptomyces
Community B
	3211.1	KC121159.1	Streptomyces
	3211.2	KC121160.1	Streptomyces
	3211.3	KC121161.1	Streptomyces
	3211.5	KC121162.1	Streptomyces
	3211.6	KC121163.1	Streptomyces
	3212.1	KC121164.1	Streptomyces
	3212.2	KC121165.1	Streptomyces
	3212.3	KC121166.1	Streptomyces
	3212.4	KC121167.1	Streptomyces
	3212.5	KC121168.1	Streptomyces
	3213.1	KC121169.1	Streptomyces
	3213.2	na	na
	3213.3	KC121170.1	Streptomyces
	3213.4	KC121171.1	Streptomyces
	3213.6	na	na
	3214.1	KC121172.1	Streptomyces
	3214.6	KC121173.1	Streptomyces
Community C
	5111.1	KC121213.1	Streptomyces
	5111.3	KC121214.1	Streptomyces
	5111.4	KC121215.1	Streptomyces
	5111.5	KC121216.1	Streptomyces
	5111.6	KC121217.1	Streptomyces
	5112.2	KC121218.1	Streptomyces
	5112.3	KC121219.1	Streptomyces
	5112.4	KC121220.1	Streptomyces
	5112.5	KC121221.1	Streptomyces
	5112.6	KC121222.1	Streptomyces
	5113.2	KC121224.1	Streptomyces
	5113.3	KC121225.1	Streptomyces
	5113.4	KC121226.1	Streptomyces
	5113.5	KC121227.1	Streptomyces
	5114.1	KC121228.1	Streptomyces
	5114.2	KC121229.1	Streptomyces
	5114.4	KC121230.1	Streptomyces
*Determined via the RDP Naïve Baysian Classifier with 95% confidence threshold
