# Supplementary material for: Inhibitory interaction networks among coevolved Streptomyces populations from prairie soils
Source: PLoS One. 2019 Oct 31;14(10):e0223779. doi: 10.1371/journal.pone.0223779 (PMC6822729; doi:10.1371/journal.pone.0223779)
Supplement: S2 Table — Interaction matrix among Streptomyces isolates for communities A, B, and C. Ones represent inhibitory phenotypes of the isolates in the row against isolates in the columns. (XLSX) [file pone.0223779.s002.xlsx]

## Sheet: Sheet1
S2 Table. Interaction matrix among Streptomyces isolates for communities A, B, and C. Ones represent inhibitory phenotypes of the isolates in the row against isolates in the columns.
Community A	1231.1	1231.3	1231.4	1231.5	1231.6	1232.2	1232.3	1232.4	1232.5	1233.1	1233.2	1233.3	1233.4	1233.5	1234.1	1234.3	1234.4	1234.6
1231.1	0	1	1	1	1	1	1	1	1	1	1	1	1	1	1	1	1	1
1231.3	1	0	1	1	1	1	1	1	1	1	1	1	1	1	1	1	1	1
1231.4	0	0	0	0	0	0	0	0	0	0	0	0	0	0	0	0	0	0
1231.5	1	1	1	0	1	1	1	1	1	1	1	1	1	1	1	1	1	1
1231.6	1	1	1	1	0	1	1	1	1	1	1	1	1	1	1	1	1	1
1232.2	0	1	0	0	0	0	0	0	0	0	1	0	0	0	0	0	0	0
1232.3	0	0	0	0	0	0	0	0	0	0	0	0	0	0	0	0	1	0
1232.4	1	1	0	1	1	0	0	0	0	0	1	0	0	0	0	0	0	0
1232.5	0	0	0	0	0	0	0	0	0	0	0	0	0	0	0	0	0	0
1233.1	0	0	0	0	0	0	0	0	0	0	0	0	0	0	0	0	0	0
1233.2	0	0	0	0	0	1	0	0	0	0	0	0	0	0	0	0	0	0
1233.3	0	0	0	0	0	0	0	0	0	0	0	0	0	0	0	0	0	0
1233.4	0	0	0	0	0	0	0	0	0	0	0	0	0	0	0	0	0	0
1233.5	0	0	0	0	0	0	0	0	0	0	0	0	0	0	0	0	0	0
1234.1	0	0	0	0	0	0	0	0	0	0	0	0	0	0	0	0	0	0
1234.3	0	0	0	0	0	0	0	0	0	0	0	0	0	0	0	0	0	0
1234.4	0	0	0	0	0	0	1	0	0	0	0	0	0	0	0	0	0	0
1234.6	0	0	0	0	0	0	1	0	0	0	0	0	0	0	0	0	0	0
Community B	3211.1	3211.2	3211.3	3211.5	3211.6	3212.1	3212.2	3212.3	3212.4	3212.5	3213.1	3213.2	3213.3	3213.4	3213.6	3214.1	3214.6
3211.1	0	0	0	0	1	0	0	1	0	0	0	1	0	0	0	0	0
3211.2	0	0	0	0	1	0	0	1	0	0	0	1	1	0	0	0	0
3211.3	1	1	0	0	1	1	1	1	1	1	1	1	1	1	1	1	1
3211.5	1	0	0	0	1	1	1	1	1	1	1	1	1	1	1	1	1
3211.6	1	1	0	0	0	1	1	1	1	1	1	1	1	0	0	0	1
3212.1	0	0	0	0	0	0	0	0	0	0	0	0	0	0	0	0	0
3212.2	0	0	0	0	1	1	0	0	0	0	0	0	0	0	0	0	0
3212.3	1	1	0	0	1	1	1	0	0	0	0	0	1	0	1	0	0
3212.4	1	1	1	1	1	1	1	1	0	0	1	1	1	1	1	1	0
3212.5	1	1	1	1	1	1	1	1	0	0	1	1	1	1	1	1	0
3213.1	0	0	0	0	0	0	0	0	0	0	0	0	0	0	0	0	0
3213.2	0	0	0	0	0	0	0	0	0	0	0	0	0	0	0	0	0
3213.3	0	0	0	0	0	0	0	0	0	0	0	0	0	0	0	0	0
3213.4	0	0	0	0	0	0	0	0	0	0	0	0	0	0	0	0	0
3213.6	0	0	0	0	0	0	0	0	0	0	0	0	0	0	0	0	0
3214.1	0	0	0	0	0	1	0	0	0	0	0	0	0	0	0	0	0
3214.6	1	0	0	0	0	0	0	0	1	0	0	0	1	1	0	0	0
Community C	5111.1	5111.3	5111.4	5111.5	5111.6	5112.2	5112.3	5112.4	5112.5	5112.6	5113.2	5113.3	5113.4	5113.5	5114.1	5114.2	5114.4
5111.1	0	1	1	1	1	1	0	1	1	1	1	1	1	0	1	1	1
5111.3	0	0	0	0	0	0	0	0	0	0	0	1	0	0	0	0	0
5111.4	0	0	0	0	0	0	0	0	0	0	0	0	0	0	0	0	0
5111.5	1	0	0	0	0	0	0	0	0	0	0	0	0	0	0	0	0
5111.6	1	0	0	0	0	0	1	1	0	1	0	0	0	0	0	0	0
5112.2	0	0	0	1	0	0	0	1	0	0	0	0	0	0	0	0	0
5112.3	0	1	0	1	0	0	0	1	0	0	1	0	0	0	0	0	0
5112.4	0	1	0	1	0	0	0	0	0	0	0	0	0	0	0	0	0
5112.5	0	0	0	1	0	0	1	1	0	0	0	0	0	0	1	0	0
5112.6	1	1	1	1	1	1	1	1	1	0	0	1	1	1	1	1	1
5113.2	1	1	1	0	0	0	0	0	0	1	0	0	1	1	1	1	0
5113.3	0	1	1	0	0	1	0	0	0	0	0	0	0	0	0	1	0
5113.4	0	1	1	1	1	1	0	0	0	0	0	1	0	0	1	1	0
5113.5	0	1	1	1	0	0	0	1	0	0	0	0	0	0	0	0	0
5114.1	1	1	0	1	0	0	1	1	0	1	0	0	0	0	0	0	0
5114.2	0	0	0	1	0	0	0	0	0	0	0	0	0	0	0	0	0
5114.4	0	0	0	1	0	0	0	0	0	0	0	1	0	0	0	0	0
